# Supplementary material for: Enhanced Anti-Tumor Efficacy of Paclitaxel Nanoparticles via Supramolecular Self-Assembly with Pterostilbene
Source: Pharmaceuticals (Basel). 2025 Dec 1;18(12):1828. doi: 10.3390/ph18121828 (PMC12735992; doi:10.3390/ph18121828)
Supplement: Supplementary file 1 [file pharmaceuticals-18-01828-s001.zip]

Archive with 1 entries (1 files):
- pharmaceuticals-3909139-supplementary.pdf
